# Supplementary material for: Genetic Divergence and Connectivity among Gene Pools of Polyprion americanus
Source: Animals (Basel). 2023 Jan 15;13(2):302. doi: 10.3390/ani13020302 (PMC9854721; doi:10.3390/ani13020302)
Supplement: Supplementary file 1 [file animals-13-00302-s001.zip]

Archive with 1 entries (1 files):
- animals-2132177-SI.pdf
